# Supplementary material for: Acaricidal and Repellent Effects of Essential Oils against Ticks: A Review
Source: Pathogens. 2021 Oct 26;10(11):1379. doi: 10.3390/pathogens10111379 (PMC8617816; doi:10.3390/pathogens10111379)
Supplement: Supplementary file 1 [file pathogens-10-01379-s001.zip]

Archive with 1 entries (1 files):
- pathogens-1396705-supplementary.pdf
